# Supplementary material for: Imaging-Guided Delivery of a Hydrophilic Drug to Eukaryotic Cells Based on Its Hydrophobic Ion Pairing with Poly(hexamethylene guanidine) in a Maleated Chitosan Carrier
Source: Molecules. 2021 Dec 7;26(24):7426. doi: 10.3390/molecules26247426 (PMC8703758; doi:10.3390/molecules26247426)
Supplement: Supplementary file 1 [file molecules-26-07426-s001.zip]

Archive with 1 entries (1 files):
- molecules-1464599-supplementary.pdf
